# Supplementary material for: Dataset from a human-in-the-loop approach to identify functionally important protein residues from literature
Source: Sci Data. 2024 Sep 27;11:1032. doi: 10.1038/s41597-024-03841-9 (PMC11436914; doi:10.1038/s41597-024-03841-9)
Supplement: Supplementary file 2 — Supplementary Table 7 [file 41597_2024_3841_MOESM2_ESM.xlsx]

## Sheet: Sheet1
PubMed Central ID	Total number of annotations for 19 entity types	Total number of annotations for 20 entity types	developing model v1.2	developing model v1.4	developing model v2.1	developing model v3.1	independent test set
PMC4784909	865	868	x	x	x	x
PMC4786784	1549	1573	x	x	x	x
PMC4792962	1268	1297	x	x	x	x
PMC4832331	718	718	x	x	x	x
PMC4833862	1044	1044	x	x	x	x
PMC4848090	985	1000	x	x	x	x
PMC4850273	1121	1129	x	x	x	x
PMC4850288	708	710	x	x	x	x
PMC4852598	1218	1228	x	x	x	x
PMC4887326	933	942	x	x	x	x
PMC4772114	825	824		x	x	x
PMC4841544	1433	1459		x	x	x
PMC4848761	883	884		x	x	x
PMC4854314	471	488		x	x	x
PMC4871749	383	411		x	x	x
PMC4872110	1276	1283		x	x	x
PMC4880283	771	783		x	x	x
PMC4919469	1616	1624		x	x	x
PMC4937829	625	633		x	x	x
PMC4968113	1238	1245		x	x	x
PMC4781976	-	113			x	x
PMC4795551	-	1475			x	x
PMC4802042	-	1445			x	x
PMC4802085	-	983			x	x
PMC4831588	-	1070			x	x
PMC4869123	-	922			x	x
PMC4887163	-	856			x	x
PMC4888278	-	580			x	x
PMC4896748	-	2638			x	x
PMC4918766	-	1027			x	x
PMC4746701	-	1130				x
PMC4773095	-	1323				x
PMC4774019	-	530				x
PMC4820378	-	733				x
PMC4822050	-	1521				x
PMC4822561	-	366				x
PMC4855620	-	563				x
PMC4857006	-	1358				x
PMC4885502	-	577				x
PMC4918759	-	803				x
PMC4806292	-	760					x
PMC4817029	-	897					x
PMC4980666	-	669					x
PMC4981400	-	570					x
PMC4993997	-	1051					x
PMC5012862	-	2202					x
PMC5014086	-	676					x
PMC5063996	-	1046					x
PMC5173035	-	885					x
PMC5603727	-	1353					x
